# Supplementary material for: MAP3K13-232aa encoded by circMAP3K13 enhances cisplatin-induced pyroptosis by directly binding to IKKα in gastric adenocarcinoma
Source: Cell Death Dis. 2025 Sep 1;16(1):667. doi: 10.1038/s41419-025-07991-5 (PMC12402440; doi:10.1038/s41419-025-07991-5)
Supplement: Supplementary file 4 — Table 1 [file 41419_2025_7991_MOESM4_ESM.xlsx]

## Sheet: Sheet 1
the sequence of primers and siRNAs
Primer set	Primers	Sequence(5'-3')
circMAP3K13	Forward	CGTGGCAGAGTAAACCTCGAA
	Reverse	CGGAACTTGCCCAAGAAGACC
MAP3K13(convergent)	Forward	TCTTGAAAAACCAGCCAGCC
	Reverse	TGCACTGAAGGCAGGGGTCAT
MAP3K13(across intron)	Forward	CCTGTTCGTCCTATCATCCAT
	Reverse	GATGAAGAGAAGGGTATTGGG
18S	Forward	ATCCTCAGTGAGTTCTCCCG
	Reverse	CTTTGCCATCACTGCCATTA
U6	Forward	TTGCTTCGGCGGTACATATA
	Reverse	ATTTGCGTGTCATCCTTGC
Oligo Set	siRNAs	Seqence(5'-3')
circMAP3K13 siNC	Sense	UUCUCCGAACGUGUCACGU
	Antisense	ACGUGACACGUUCGGAGAA
circMAP3K13 si1	Sense	CAAGUCUCAGAUACUUGGGAA
	Antisense	UUCCCAAGUAUCUGAGACUUG
circMAP3K13 si2	Sense	UCAAGUCUCAGAUACUUGGGA
	Antisense	UCCCAAGUAUCUGAGACUUGA
circMAP3K13 si3	Sense	AAGUCUCAGAUACUUGGGAAG
	Antisense	CUUCCCAAGUAUCUGAGACUU
