# Supplementary material for: MAP3K13-232aa encoded by circMAP3K13 enhances cisplatin-induced pyroptosis by directly binding to IKKα in gastric adenocarcinoma
Source: Cell Death Dis. 2025 Sep 1;16(1):667. doi: 10.1038/s41419-025-07991-5 (PMC12402440; doi:10.1038/s41419-025-07991-5)
Supplement: Supplementary file 5 — Table 2 [file 41419_2025_7991_MOESM5_ESM.xlsx]

## Sheet: Sheet1
Number	Age	Sex	Tumor size	Lymph node metastasis	degree of tumor differentiation	histological types	Tumor infiltration	TNM	Stage
1	66	Female	1.3cmx 1.0cmx0.8cm	greater curvature (0/12)，lesser curvature(0/14)	high-medium differentiation	adenocarcinoma	Infiltration into the submucosal layer	T1N0M0	IA
2	67	Man	6cmx5cmx2.5cm	lesser curvature(3/10)	medium-low differentiation	adenocarcinoma	Infiltration into the entire gastric wall	T4N2M0	IIIA
3	53	Man	2cmx1.5cmx0.6cm	greater curvature(0/1)，lesser curvature(9/23)	medium-low differentiation	adenocarcinoma	Infiltration into the serosal layer	T4aN3aM0	IIIB
4	76	Female	5.5cmx5cmx3cm	greater curvature(6/12)，lesser curvature（7/7)	low differentiation	adenocarcinoma	Infiltration into the entire gastric wall and surrounding omental tissue	T4bN3aM1	IVC
5	58	Female	5.5cmx5cmx1cm	greater curvature(1/4)，lesser curvature(7/13)	low differentiation	adenocarcinoma	Invasion into the entire gastric wall and extraserous fibrous adipose tissue	T4bN3aM0	IIIC
6	80	Man	5cmx4.5cmx3cm	greater curvature(1/4)，lesser curvature(2/4)	medium-low differentiation	adenocarcinoma	Invasion into the entire gastric wall and extraserous fibrous adipose tissue	T4N2M0	IIIA
7	54	Female	2.2cmx1.8cmx0.6cm	greater curvature(12/19)，lesser curvature(1/2)	low differentiation	adenocarcinoma	Invasion into the entire gastric wall and extraserous fibrous adipose tissue	T4N3M1	IV
8	69	Female	4cmx3cmx1cm	lesser curvature(0/5)，greater curvature( 0/12)	low differentiation	adenocarcinoma	Infiltration into extraserous adipose tissue	T4bN0M1	IV
9	73	Man	5cmx3.5cmx1.2cm	lesser curvature( 2/11)，greater curvature(0/4 )	low differentiation	signet-ring cell carcinoma	Infiltration into the entire gastric wall	T4N1M0	IIIA
10	78	Man	4cmx3cmx1.5cm	lesser curvature( 16/31),greater curvature( 3/11 )	medium-low differentiation	adenocarcinoma	Infiltration into the lower layer of the serosa	T3N3M0	IIIC
11	66	Man	4cmx2cmx1cm	greater curvature(0/11)，lesser curvature(1/8)	medium-low differentiation	adenocarcinoma	Infiltration into deep muscle layer	T2N1M0	IIA
12	55	Female	10cmx7cmx1cm	greater curvature（0/12），lesser curvature（2/13）	medium-low differentiation	adenocarcinoma	Invasion into the entire gastric wall and extraserous fibrous adipose tissue	T4N2M0	IIIA
13	57	Female	3.3cmx2.5cmx0.6cm	lesser curvature( 6/13),greater curvature( 1/11 )	low differentiation	adenocarcinoma	Infiltration into the entire gastric wall	T4N3aM0	IIIC
14	64	Man	6cmx5.8cmx2cm	lesser curvature（8/15）	low differentiation	adenocarcinoma	Infiltration into subserosal fibrous adipose tissue	T3N3M0	IIIB
15	47	Man	7cmx6cmx3cm	greater curvature(6/7)，lesser curvature(4/8)，第12组淋巴结(0/2)	low differentiation	signet-ring cell carcinoma	Infiltration into the entire gastric wall	T4bN3aM0	IIIC
16	77	Female	5cmx5cm	2/42	low differentiation	adenocarcinoma	Infiltration into the muscular layer	T2N1M0	IIA
17	48	Man	4cmx4cmx3cm	6/23	low differentiation	adenocarcinoma	Infiltration into the serosal layer	T4aN2M0	IIIA
18	53	Man	5cmx4cm	1/26	medium-low differentiation	adenocarcinoma	Infiltration into the serosal layer	T4aN1M0	IIIA
19	42	Female	5cmx3cm	0/27	medium differentiation	adenocarcinoma	Infiltration into the submucosal layer	T1bN0M0	IA
20	43	Female	3.5cmx2.5cm	0/18	low differentiation	adenocarcinoma	Infiltration into the muscular layer	T2N0MO	IA
21	50	Man	5cmx5cm	4/24	low differentiation	adenocarcinoma	Infiltrate into the serosal layer	T4aN2M0	IIIA
22	52	Man	5cmx4cm	1/42	low differentiation	adenocarcinoma	Infiltrate into the serosal layer	T4aN1M0	IIIA
23	54	Man	4.5cmx4.5cm	greater curvature（5/5）lesser curvature（7/8）	low differentiation	adenocarcinoma	Invasion into the entire gastric wall and extraserous fibrous adipose tissue	T4N3M1	IV
24	35	Man	1.5cmx1.5cmx1.5cm	greater curvature（0/6）lesser curvature（0/4）	low differentiation	adenocarcinoma，part of signet-ring cell carcinoma	Infiltration into the penetrating submucosal connective tissue without invading the visceral peritoneum or adjacent structures	T3N0M1	IV
25	77	Female	9.5cmx9cmx1.5cm	greater curvature（0/2）lesser curvature（0/9）	low differentiation	adenocarcinoma	Infiltration into the serosa or adjacent structures	T4N3M0	IVB
26	72	Female	3.5cmx2.5cmx1cm	greater curvature（20/20）lesser curvature（16/17）	low differentiation	adenocarcinoma	Infiltration into the serosal layer	T4bN3bM0	IIIC
27	71	Man	6.5cm5cmx1.5cm	greater curvature（0/5）lesser curvature（0/16）	medium differentiation	adenocarcinoma	Infiltration into the serosal layer	T3N0M0	IIA
28	69	Man	7cmx6cmx1cm	greater curvature（21/26）lesser curvature（5/22）	low differentiation	adenocarcinoma	Infiltration into the penetrating submucosal connective tissue without invading the visceral peritoneum or adjacent structures	T3N3bM0	IIIB
29	58	Female	5cmx5cmx1cm	greater curvature（19/19）lesser curvature（9/9）	medium differentiation	adenocarcinoma	Infiltration the serosa or adjacent structures	T4N0M0	IIB
30	48	Female	4cmx4cmx1cm	greater curvature（16/17）lesser curvature（15/21）	low differentiation	signet-ring cell carcinoma	Infiltration into the serosal layer	T4aN3bM0	IIIC
31	41	Female	1.5cmx1.3cmx0.5cm	greater curvature（0/9）lesser curvature（0/19）	low differentiation	adenocarcinoma	Infiltration into the mucosa and submucosa	T1N0M0	IA
32	48	Man	9cm×5cm×4cm	greater curvature（3/15），lesser curvature（4/9）	low differentiation	adenocarcinoma	Invasion into the entire gastric wall and extraserous fibrous adipose tissue	T4bN3M0	IIIC
33	82	Female	7.5cmx5cmx2cm	greater curvature（1/9）lesser curvature（1/10）	medium-low differentiation	adenocarcinoma	Infiltration into the lower layer of the serosa	T4N1M0	IIIB
34	63	Man	12cmx7cmx1.2cm	greater curvature（26/26）lesser curvature（10/12）	low differentiation	adenocarcinoma，part of signet-ring cell carcinoma	Infiltration into the entire gastric wall	T4N3bM0	IIIC
35	64	Man	7cmx5.5cmx1.5cm	greater curvature（3/11）lesser curvature（8/17）	low differentiation	adenocarcinoma	Infiltration into the visceral peritoneum	T4aN3aM0	IIIB
36	75	Man	3cmx2cmx1cm	greater curvature（0/9），lesser curvature（6/13)	low differentiation	adenocarcinoma	Infiltration into gastric lesser curvature omentum tissue	T4bN2M0	IIIB
37	68	Man	10cm×3cm×2.5cm	（17/18）	low differentiation	adenocarcinoma，part of signet-ring cell carcinoma	Infiltration tinto the entire gastric wall to the outside of the serosa	T4aN3bM0	IIIC
38	62	Man	1.5cm×3.5cm×1.2cm	lesser curvature（0/26）	medium differentiation	adenocarcinoma	Infiltration into the entire gastric wall to the lower serosal layer	T3N0M0	IIA
39	66	Female	5cm×4.5cm×1.5cm	lesser curvature（1/10），greater curvature（6/12）	medium-low differentiation	adenocarcinoma	Infiltration into the entire gastric wall and perigastric adipose tissue	T4aN3aM0	IIIB
40	71	Female	6cm×4cm×1cm	lesser curvature（11/12），greater curvature（5/6）	low differentiation	adenocarcinoma，part of signet-ring cell carcinoma	Infiltration into the serosal layer	T4aN3bM0	IIIC
41	48	Man	9cm×5cm×4cm	greater curvature（3/15），lesser curvature（4/9）	low differentiation	adenocarcinoma	Infiltration into the entire gastric wall and perigastric adipose tissue	T4bN3M0	IIIC
42	62	Man	5.5cmx3.5cmx1.5cm	greater curvature（0/15）lesser curvature（0/14）	medium differentiation	adenocarcinoma	Infiltration into the penetrating submucosal connective tissue without invading the visceral peritoneum or adjacent structures	T3N0M0	IIA
43	57	Man	6cmx4cmx3cm	greater curvature（2/10）lesser curvature（3/23）另见癌结节1枚	low differentiation	adenocarcinoma	Infiltration into the penetrating submucosal connective tissue without invading the visceral peritoneum or adjacent structures	T3N2M0	IIIA
44	70	Man	2.5cmx1.2cmx1cm	greater curvature（0/2）lesser curvature（0/12）第八组淋巴结（0/1）	high differentiation	adenocarcinoma	Infiltration into the submucosal layer	T1bN0Mx	IA
45	69	Man	6.5cmx6cmx1.2cm	greater curvature（3/14）lesser curvature（0/11）	low differentiation	adenocarcinoma	Infiltration into the serosa	T4aN2M0	IIIB
46	57	Man	3cmx1.5cmx1.2cm	greater curvature（2/6）lesser curvature(9/12)	medium differentiation	adenocarcinoma	Infiltration into the penetrating submucosal connective tissue without invading the visceral peritoneum or adjacent structures	T3N3M0	IIIB
47	62	Man	6cmx5cmx2.5cm	greater curvature（11/15）lesser curvature（4/9）	low differentiation	adenocarcinoma	Infiltration into the penetrating submucosal connective tissue without invading the visceral peritoneum or adjacent structures	T3N3aM0	IIIB
48	80	Man	4cmx3cmx1.3cm	greater curvature（5/9）lesser curvature(7/12)	low differentiation	adenocarcinoma，part of signet-ring cell carcinoma	Infiltration into the intrinsic muscle layer	T2N3M0	IIIA
49	55	Man		greater curvature（0/12)，lesser curvature（0/15)	medium-low differentiation	adenocarcinoma，part of signet-ring cell carcinoma	Infiltration into the mucosa and submucosa	T1N0M0	IA
50	64	Man	2.5cmx2cmx0.5cm	lesser curvature（0/17）greater curvature（0/15）	low differentiation	adenocarcinoma，part of signet-ring cell carcinoma	Invasion into the mucosa	T1N0M0	IA

## Sheet: Sheet3
Table 2. Pateint Pathological Information
	Number of patients	Number of female	Number of man
Age
<60	27	11	16
≥60	38	11	27
Tumor size
<12.5cm3	33	11	22
≥12.5cm3	32	11	21
Node status
N0	16	5	11
N1	8	3	5
N2	9	1	8
N3	32	13	19
Differentiation
low	41	15	26
medium	21	6	15
high	3	1	2
Stage
Ⅰ	8	4	4
Ⅱ	10	2	8
Ⅲ	40	12	28
Ⅳ	7	4	3
Overall	65	22	43
